# Supplementary material for: The Reality of Lung Cancer Paradox: The Impact of Body Mass Index on Long-Term Survival of Resected Lung Cancer. A French Nationwide Analysis from the Epithor Database
Source: Cancers (Basel). 2021 Sep 12;13(18):4574. doi: 10.3390/cancers13184574 (PMC8471205; doi:10.3390/cancers13184574)
Supplement: Supplementary file 1 [file cancers-13-04574-s001.zip]

Archive with 1 entries (1 files):
- cancers-1340200-supplementary.pdf
